# Supplementary material for: A meta-analysis of associations of LEPR Q223R and K109R polymorphisms with Type 2 diabetes risk
Source: PLoS One. 2018 Jan 2;13(1):e0189366. doi: 10.1371/journal.pone.0189366 (PMC5749718; doi:10.1371/journal.pone.0189366)
Supplement: S3 File — Electronic search strategy and results for PubMed, EMBASE, Cochrane Library, and Google Scholar. (XLS) [file pone.0189366.s003.xls]

## Sheet: Literature_Search_Table
Database	Keywords	Number_of_Publications_Total	Number of Publications_in_Humans	Number_of_Duplicates_Removed_within_Each_Database
PubMed	"leptin receptor" gene "T2D"	5	1	Within PubMed, by using these 6 different keywords, there are 55 duplicates that have been removed, so that these numbers shown are not overlapping
PubMed	"leptin receptor" gene "T2DM"	15	10
PubMed	"leptin receptor" gene "Type 2 Diabetes"	93	41
PubMed	"lepr" gene "T2D"	6	2
PubMed	"lepr" gene "T2DM"	11	9
PubMed	"lepr" gene "Type 2 Diabetes"	53	27
	Subtotal_PubMed	183
EMBASE	"leptin receptor" gene "T2D"	10	8	Within EMBASE, by using these 6 different keywords, there are 65 duplicates that have been removed, so that these numbers shown are not overlapping
EMBASE	"leptin receptor" gene "T2DM"	15	13
EMBASE	"leptin receptor" gene "Type 2 Diabetes"	221	142
EMBASE	"lepr" gene "T2D"	8	3
EMBASE	"lepr" gene "T2DM"	13	13
EMBASE	"lepr" gene "Type 2 Diabetes"	89	49
	Subtotal_EMBASE	356
Cochrane_Library	"leptin receptor" gene "T2D"	0	0	Within Cochrane Library, by using these 6 different keywords, there are 4 duplicates that have been removed, so that these numbers shown are not overlapping
Cochrane_Library	"leptin receptor" gene "T2DM"	0	0
Cochrane_Library	"leptin receptor" gene "Type 2 Diabetes"	3	3
Cochrane_Library	"lepr" gene "T2D"	1	1
Cochrane_Library	"lepr" gene "T2DM"	0	0
Cochrane_Library	"lepr" gene "Type 2 Diabetes"	2	2
	Subtotal_Cochrane_Library	6
Google Scholar	"leptin receptor" gene "T2D"	0	0	Within Google Scholar, by using these 6 different keywords, there are 27 duplicates that have been removed, so that these numbers shown are not overlapping
Google Scholar	"leptin receptor" gene "T2DM"	0	0
Google Scholar	"leptin receptor" gene "Type 2 Diabetes"	28	28
Google Scholar	"lepr" gene "T2D"	0	0
Google Scholar	"lepr" gene "T2DM"	0	0
Google Scholar	"lepr" gene "Type 2 Diabetes"	5	5
	Subtotal_Google Scholar	33
	Total_4_Databases	578	[As shown in Fig 2 PRISMA flow diagram's box of "Records identified through PubMed, EMBASE, Cochrane Library, and Google Scholar (n = 578)"]

## Sheet: Publications_Collected
Study_Number	Type	PMID	Journal Name	Year	Volume(Issue) and Page Number	Authors and Title
LEPR_T2D_001	Abstract		Metabolism: Clinical and Experimental	2008	57:3 (428-436)	Kilpeläinen Tuomas O., Lakka Timo A., Laaksonen David E., et al. "Interaction of single nucleotide polymorphisms in ADRB2, ADRB3, TNF, IL6, IGF1R, LIPC, LEPR, and GHRL with physical activity on the risk of type 2 diabetes mellitus and changes in characteristics of the metabolic syndrome: The Finnish Diabetes Prevention Study"
LEPR_T2D_002	Abstract		American Journal of Epidemiology	2010	171 SUPPL. 11 (S68)	Yeung E., Qi L., Hu F., Zhang C. Novel abdominal adiposity genes, plasma adipokines, and risk of type 2 diabetes
